# Supplementary material for: Korean Proficiency Tests for Pesticide Residues in Rice: Comparison of Various Proficiency Testing Evaluation Methods and Identification of Critical Factors for Multiresidue Analysis
Source: Foods. 2023 May 22;12(10):2085. doi: 10.3390/foods12102085 (PMC10217400; doi:10.3390/foods12102085)
Supplement: Supplementary file 1 [file foods-12-02085-s001.zip]

Archive with 1 entries (1 files):
- foods-2407004-supplementary.pdf
